# Supplementary material for: Lithium increases mitochondrial respiration in iPSC-derived neural precursor cells from lithium responders
Source: Mol Psychiatry. 2021 Jun 1;26(11):6789–805. doi: 10.1038/s41380-021-01164-4 (PMC8760072; doi:10.1038/s41380-021-01164-4)
Supplement: Supplementary file 2 — Supplementary Tables [file 41380_2021_1164_MOESM2_ESM.xlsx]

## Sheet: Suppl. Table 1
Supplementary table 1. Affective disorder patients and healthy control donor information.
Donor	Ethnicity	Gender	Age biopsy	Lithium responsive	Type of affective disorder	Clinical data (until 2020)
CTRL#1	European (caucasian)	Male	47	n.a.	n.a.	Healthy control
CTRL#2	European (caucasian)	Female	62	n.a.	n.a.	Healthy control
CTRL#3	European (caucasian)	Female	45	n.a.	n.a.	Healthy control
Patient#1	European (caucasian)	Female	32	Li non-treated (Li-N)	Bipolar II disorder (BDII)	Treated in long periods with lamotrigine and escitalopram. Mostly depressive episodes, fewer and milder with time. Medication not indicated at time of inclusion.
Patient#2	European (caucasian)	Male	26	Li non-treated (Li-N)	Major depressive disorder/other psychosis	Several severe depressive episodes, psychotic episodes during last years. Most recently treated with antipsychotics, no information after 2019. Long periods unmedicated.
Patient#3	European (caucasian)	Female	38	Li non-treated (Li-N)	Bipolar I disorder (BDI)	Treated with Li in periods, with several episodes. Added antipsychotics. Lamotrigine and antipsychotics in periods.
Patient#4	European (caucasian)	Female	43	Li responsive (Li-R)	Bipolar I disorder (BDI)	Partial response. Prescribed Li for 9 years, stable during periods with adequate compliance. Several manic episodes during poor compliance periods. Li daily dose: 250 mg, Years with compliant treatment: 4.5. Serum level: 0.94 mmol/L.
Patient#5	European (caucasian)	Male	79	Li responsive (Li-R)	Bipolar II disorder (BDII)	Full response. Prescribed Li for 25 years, only depressive episodes. Li daily dose: 207,5 mg, Years with compliant treatment: 25. Serum level: 0.86 mmol/L. Discontinued due to somatic disease (kidney failure).
Patient#6	European (caucasian)	Female	67	Li responsive (Li-R)	Bipolar I disorder (BDI)	Full response. Prescribed Li for 31 years. Five depressive episodes during full compliance, 2 manic episodes after discontinuation. Li daily dose: 207,5 mg, Years with compliant treatment: 25. Serum level: 0.70 mmol/L.

## Sheet: Suppl. Table 2
Supplementary Table 2. RTPCR primers used for iPSC and NPC characterization:
Gene	Forward primer	Reverse primer
OCT4	5’-GTACTCCTCGGTCCCTTTCC-3’	5’-CAAAAACCCTGGCACAAACT-3’
NANOG	5’-AATACCTCAGCCTCCAGCAGATG-3’	5’-TGCGTCACACCATTGCTATTCTTC-3’
NESTIN	5’-GGCGCACCTCAAGATGTCC-3’	5’-CTTGGGGTCCTGAAAGCTG-3’
SOX2	5’-TGCGAGCGCTGCACAT-3’	5’-TCATGAGCGTCTTGGTTTTCC-3’
SOX1	5’-TGCTTGTTCTGTTAACTCAC-3’	5’-AAAGAACCTCAGAGAGAGTC-3’
PAX6	5’-ATGTGTGAGTAAAATTCTGGGCA-3’	5’-GCTTACAACTTCTGGAGTCGCTA-3’
OTX1	5’-CACTAACTGGCGTGTTTCTGC-3’	5’-AGGCGTGGAGCAAAATCG-3’
FOXG1	5’-TTGGGTTCTAGAAAATGCAC-3’	5’-TACACAACACAAACTGAAGG-3’
MSI1	5’-TGAGCAGTTTGGGAAGGTG-3’	5’-TCACACACTTTCTCCACGATG-3’
GAPDH	5’-GTCAACGGATTTGGTCGTATTG-3’	5’-CATGGGTGGAATCATATTGGAA-3’

## Sheet: Suppl. Table 3
Supplementary Table 3. Enrichment of 6 hours lithium-associated DE genes in brain regions. The 25 most significant sub-structures are shown.
Structure_id	Structure	mean_FWER	min_FWER	Equivalent_structures	FWERs
Allen:9708	CPLV_Choroid Plexus of the lateral ventricle	0.0116666666666667	< 0.001	Allen:9708;Allen:9419;Allen:9418;Allen:9352	0;0;0.035
Allen:4761	PV-IX_IX, Right Paravermis	0.0253333333333333	< 0.001	Allen:4761	0;0.029;0.047
Allen:4772	He-Crus I_Crus I, Right Lateral Hemisphere	0.026	< 0.001	Allen:4772	0;0.025;0.053
Allen:12898	GPi_globus pallidus, internal segment	0.033	< 0.001	Allen:12898	0;0.041;0.058
Allen:4241	CgGr-i_Cingulate gyrus, retrosplenial part, Right,	0.049	< 0.001	Allen:4241	0;0.029;0.118
Allen:4506	R_Reticular Nucleus of Thalamus, Left	0.0583333333333333	< 0.001	Allen:4506	0;0.008;0.167
Allen:4030	MFG-s_middle frontal gyrus, Left, superior bank of gyrus	0.067	< 0.001	Allen:4030	0;0.044;0.157
Allen:4296	GPi_globus pallidus, internal segment, Left	0.0703333333333333	< 0.001	Allen:4296	0;0.005;0.206
Allen:9240	cgb_cingulum bundle	0.0726666666666667	< 0.001	Allen:9240;Allen:9230	0;0;0.218
Allen:9242	cgb_cingulum bundle, Right	0.0726666666666667	< 0.001	Allen:9242	0;0;0.218
Allen:4784	Fas_Fastigial Nucleus, Left	0.0743333333333333	< 0.001	Allen:4784	0;0.026;0.197
Allen:4028	MFG_middle frontal gyrus	0.0773333333333333	< 0.001	Allen:4028	0;0.032;0.2
Allen:9219	TELWM_Telencephalic White Matter	0.078	< 0.001	Allen:9219;Allen:9218	0;0;0.234
Allen:4685	MB_Mammillary Body, Right	0.0803333333333333	< 0.001	Allen:4685	0;0.018;0.223
Allen:4910	OPi_occipital pole, Left, inferior aspect	0.081	< 0.001	Allen:4910	0;0.01;0.233
Allen:4239	CgGr_Cingulate gyrus, retrosplenial part, Right	0.082	< 0.001	Allen:4239	0;0.013;0.233
Allen:4121	Pcu-i_precuneus, Left, inferior lateral bank of gyrus	0.088	< 0.001	Allen:4121	0;0.041;0.223
Allen:4392	TH_Thalamus	0.088	< 0.001	Allen:4392	0;0.041;0.223
Allen:9222	cc_corpus callosum	0.0886666666666667	< 0.001	Allen:9222;Allen:9220	0;0.007;0.259
Allen:4054	AOrG_anterior orbital gyrus, Left	0.095	< 0.001	Allen:4054	0;0.041;0.244
Allen:9077	SNC_Substantia Nigra, pars compacta, Right	0.097	< 0.001	Allen:9077	0;0.004;0.287
Allen:12930	CbH_Cerebellar Hemispheres	0.099	< 0.001	Allen:12930	0;0.009;0.288
Allen:4024	SFG-l_superior frontal gyrus, Left, lateral bank of gyrus	0.0993333333333333	< 0.001	Allen:4024	0;0.029;0.269
Allen:12936	Cb-PL_Posterior Lobe	0.100333333333333	< 0.001	Allen:12936	0;0.014;0.287
Allen:9075	SNR_Substantia Nigra, pars reticulata, Left	0.103333333333333	< 0.001	Allen:9075	0;0.031;0.279
Allen:9213	Mo5_motor nucleus of trigeminal nerve, Right	0.104666666666667	< 0.001	Allen:9213	0;0.01;0.304

## Sheet: Suppl. Table 4
Supplementary Table 4. Enrichment of 6 hours Li∩VPA∩LTG-associated DE genes in brain regions. The 25 most significant sub-structures are shown.
Structure_id	Structure	n_significant	mean_FWER	min_FWER	Equivalent_structures	FWERs
Allen:12936	Cb-PL_Posterior Lobe	3	< 0.001	< 0.001	Allen:12936	0;0;0
Allen:12937	Cb-VI_VI	3	< 0.001	< 0.001	Allen:12937	0;0;0
Allen:12938	Cb-Crus I_Crus I	3	< 0.001	< 0.001	Allen:12938	0;0;0
Allen:12942	Cb-VIIIB_VIIIB	3	< 0.001	< 0.001	Allen:12942	0;0;0
Allen:12943	Cb-IX_IX	3	< 0.001	< 0.001	Allen:12943	0;0;0
Allen:4703	Ve-V_V	3	< 0.001	< 0.001	Allen:4703	0;0;0
Allen:4704	PLVCb_Posterior Lobe of the Vermis	3	< 0.001	< 0.001	Allen:4704	0;0;0
Allen:4708	Ve-VIIB_VIIB	3	< 0.001	< 0.001	Allen:4708	0;0;0
Allen:4719	PV-IV_IV, Left Paravermis	3	< 0.001	< 0.001	Allen:4719	0;0;0
Allen:4728	PV-IX_IX, Left Paravermis	3	< 0.001	< 0.001	Allen:4728	0;0;0
Allen:4738	He-VI_VI, Left Lateral Hemisphere	3	< 0.001	< 0.001	Allen:4738	0;0;0
Allen:4742	He-VIIIA_VIIIA, Left Lateral Hemisphere	3	< 0.001	< 0.001	Allen:4742	0;0;0
Allen:4743	He-VIIIB_VIIIB, Left Lateral Hemisphere	3	< 0.001	< 0.001	Allen:4743	0;0;0
Allen:4744	He-IX_IX, Left Lateral Hemisphere	3	< 0.001	< 0.001	Allen:4744	0;0;0
Allen:4761	PV-IX_IX, Right Paravermis	3	< 0.001	< 0.001	Allen:4761	0;0;0
Allen:4772	He-Crus I_Crus I, Right Lateral Hemisphere	3	< 0.001	< 0.001	Allen:4772	0;0;0
Allen:9219	TELWM_Telencephalic White Matter	3	< 0.001	< 0.001	Allen:9219;Allen:9218	0;0;0
Allen:9240	cgb_cingulum bundle	3	< 0.001	< 0.001	Allen:9240;Allen:9230	0;0;0
Allen:9241	cgb_cingulum bundle, Left	3	< 0.001	< 0.001	Allen:9241	0;0;0
Allen:9242	cgb_cingulum bundle, Right	3	< 0.001	< 0.001	Allen:9242	0;0;0
Allen:9708	CPLV_Choroid Plexus of the lateral ventricle	3	< 0.001	< 0.001	Allen:9708;Allen:9419;Allen:9418;Allen:9352	0;0;0
Allen:12930	CbH_Cerebellar Hemispheres	3	0.0003	< 0.001	Allen:12930	0;0;0.001
Allen:12934	Cb-IV_IV	3	0.0003	< 0.001	Allen:12934	0;0;0.001
Allen:4698	Ve_Vermis	3	0.0003	< 0.001	Allen:4698	0;0;0.001
Allen:4699	ALVCb_Anterior Lobe of the Vermis	3	0.0003	< 0.001	Allen:4699	0;0;0.001

## Sheet: Suppl. Table 5
Supplementary Table 5. Enrichment of 1 week lamotrigine-associated DE genes in brain regions. The 25 most significant sub-structures are shown.
Structure_id	Structure	mean_FWER	min_FWER	Equivalent_structures	FWERs
Allen:9708	CPLV_Choroid Plexus of the lateral ventricle	0.112333333333333	0.008	Allen:9708;Allen:9419;Allen:9418;Allen:9352	0.008;0.018;0.311
Allen:9057	RN_Red Nucleus, Right	0.298333333333333	0.015	Allen:9057	0.015;0.018;0.862
Allen:9241	cgb_cingulum bundle, Left	0.347666666666667	0.002	Allen:9241	0.08;0.002;0.961
Allen:9016	ICjl_interstitial nucleus of Cajal, Left	0.385	0.004	Allen:9016	0.004;0.356;0.795
Allen:9063	4_trochlear nucleus	0.576666666666667	0.004	Allen:9063	0.004;0.778;0.948
Allen:9619	LMRt_lateral medullary reticular group, Right	0.384	0.006	Allen:9619	0.006;0.226;0.92
Allen:9138	6_abducens nucleus, Right	0.394666666666667	0.006	Allen:9138	0.006;0.406;0.772
Allen:9492	Pn_pontine nuclei, Left	0.522	0.006	Allen:9492	0.006;0.563;0.997
Allen:9065	4_trochlear nucleus, Right	0.552333333333333	0.006	Allen:9065	0.006;0.738;0.913
Allen:9133	Pn_pontine nuclei	0.552333333333333	0.006	Allen:9133;Allen:9132	0.006;0.653;0.998
Allen:9521	Arc_arcuate nucleus of medulla, Right	0.354333333333333	0.008	Allen:9521	0.008;0.211;0.844
Allen:4278	Cd_Caudate Nucleus	0.484	0.008	Allen:4278	0.008;0.455;0.989
Allen:4284	HCd_Head of Caudate Nucleus, Right	0.471	0.009	Allen:4284	0.009;0.415;0.989
Allen:4528	Hm_Medial Habenular Nucleus, Right	0.347666666666667	0.01	Allen:4528	0.01;0.158;0.875
Allen:9015	ICjl_interstitial nucleus of Cajal	0.357333333333333	0.01	Allen:9015	0.01;0.252;0.81
Allen:9144	7_facial motor nucleus, Right	0.358	0.01	Allen:9144	0.01;0.15;0.914
Allen:9143	7_facial motor nucleus, Left	0.398333333333333	0.01	Allen:9143	0.01;0.33;0.855
Allen:4280	HCd_Head of Caudate Nucleus, Left	0.5	0.01	Allen:4280	0.01;0.504;0.986
Allen:4672	MM_Medial mammillary Nucleus, Left	0.417	0.011	Allen:4672	0.011;0.382;0.858
Allen:4267	DG_Dentate gyrus, Right	0.441333333333333	0.011	Allen:4267	0.011;0.326;0.987
Allen:9206	Mo5_motor nucleus of trigeminal nerve, Left	0.456	0.011	Allen:9206	0.011;0.566;0.791
Allen:4179	PLP_planum polare, Right	0.458666666666667	0.011	Allen:4179	0.011;0.465;0.9
Allen:12900	HCd_Head of the Caudate Nucleus	0.502666666666667	0.011	Allen:12900	0.011;0.511;0.986
Allen:9064	4_trochlear nucleus, Left	0.559666666666667	0.011	Allen:9064	0.011;0.725;0.943
Allen:4506	R_Reticular Nucleus of Thalamus, Left	0.181	0.012	Allen:4506	0.162;0.012;0.369

## Sheet: Suppl. Table 6
Supplementary Table 6. Differential expression analysis of oxidative phosphorylation genes with lithium response as predictor.
ensembl_gene_id	gene_name	logFC	AveExpr	t	P.Value	adj.P.Val	B	Comparison
ENSG00000100300	TSPO	1.66626787158559	8.52173635628741	2.94384666965203	0.00483646218080067	0.183785562870425	-2.09486893343938	CTRLvsNR Li6h
ENSG00000100300	TSPO	1.51451512276408	8.52173635628741	2.62991366556969	0.0112083146501242	0.275868384983564	-3.21438899863545	CTRLvsR Li6h
ENSG00000115286	NDUFS7	1.5025522167898	6.97237924205487	2.52879217623215	0.0145193886833455	0.275868384983564	-3.54940147429471	CTRLvsR Li6h
ENSG00000102871	TRADD	1.25150547096968	7.08751122389803	2.40554428716243	0.0197415177362489	0.23195584019722	-3.18165602429742	CTRLvsNR Li6h
ENSG00000110717	NDUFS8	1.35935059106358	9.02050681311275	2.37252884233246	0.0214014601166373	0.23195584019722	-3.30610669727594	CTRLvsNR Li6h
ENSG00000212907	MT-ND4L	-0.452370216095275	14.9700062265015	-2.33711176629587	0.0233201927572783	0.771443187893439	-4.32648725679515	CTRLvsNR Li1w
ENSG00000161011	SQSTM1	0.796448615701948	12.2519399657572	2.31803031939767	0.0244164042312863	0.23195584019722	-3.5942755205513	CTRLvsNR Li6h
ENSG00000110717	NDUFS8	1.31798630022866	9.02050681311275	2.29831556164533	0.0255970349279181	0.324229109086962	-3.54396830103934	CTRLvsR Li6h
ENSG00000167634	NLRP7	4.08323102531002	0.909053151566815	2.09996706403232	0.0406022730470231	0.771443187893439	-4.58925953458487	CTRLvsNR Li1w
